# Supplementary material for: Biodiversity assessment and environmental risk analysis of the single line transgenic pod borer resistant cowpea
Source: PeerJ. 2024 Oct 18;12:e18094. doi: 10.7717/peerj.18094 (PMC11493023; doi:10.7717/peerj.18094)
Supplement: Supplemental Information 6 [file peerj-12-18094-s006.csv]

Raw Data Collection for Biodiversity study of the PBR and Non PBR Cowpea
Wk	Farm		Identified Insects
			1	2	3	4	5	6	7	8	9	10	11	12	13	14	15	16	17	18	19	20	21	22	23	24	25	26	27	28	29	30
			PP	GS	GB	CS	SaC	AE	ZV	EL	DA	MD	AC	AD	MB	SS	OT	DC	JO	BT	CM	HE	CC	SL	CB	CaM	CaC	LM	vf
1	1	Bt	7	5	7	2	27	2	5	4	3	13	13	5	17	0	6	7	2	0	0	0	1	2	1	0	53	0	0
		NBt	6	4	6	2	25	2	6	3	2	14	12	6	12	0	7	5	1	0	0	0	2	1	2	0	50	0	0
25	2	Bt	6	6	6	3	23	1	7	5	3	15	11	7	13	1	8	3	3	0	0	0	3	2	2	0	45	0	0
Mar		NBt	6	5	6	4	24	3	3	5	3	12	10	5	13	0	5	2	1	0	0	0	1	2	0	0	40	0	0
	3	Bt	5	3	4	2	24	2	5	3	2	10	9	5	11	0	7	0	1	0	0	0	1	3	1	3	23	0	0
		NBt	3	4	5	2	22	2	4	2	1	11	10	3	12	0	6	0	2	0	0	0	1	1	1	2	25	0	0
2	1	Bt	8	5	6	3	25	3	4	5	5	14	14	6	17	1	7	7	4	1	0	2	1	3	2	1	55	1	0
		NBt	6	4	6	4	25	3	5	5	3	14	11	6	13	1	7	6	2	0	0	1	2	1	2	0	52	0	0
	2	Bt	6	6	7	5	24	2	5	7	3	14	11	7	14	0	7	3	3	1	0	1	3	2	2	0	43	1	0
1		NBt	6	3	4	3	22	3	4	5	3	13	11	6	11	1	6	2	2	0	0	1	1	3	1	0	41	1	0
Apr	3	Bt	6	4	5	3	25	3	6	4	1	12	10	5	12	1	7	2	2	0	0	2	2	3	2	2	25	0	0
		NBt	5	4	5	3	24	3	4	3	2	11	11	4	12	1	5	2	2	0	0	2	1	2	2	1	23	0	0
3	1	Bt	9	7	8	4	25	4	4	5	6	15	14	7	17	1	7	8	4	1	1	3	3	3	3	1	53	0	0
		NBt	7	5	7	4	26	3	5	4	5	15	12	5	15	0	6	8	3	1	0	2	2	2	2	0	52	1	0
	2	Bt	7	6	7	5	26	3	7	7	5	13	14	7	14	0	9	4	5	0	0	2	3	3	2	1	47	1	0
8		NBt	8	4	5	4	23	2	5	6	4	12	12	7	14	1	7	5	3	1	1	2	2	3	2	1	43	1	0
Apr	3	Bt	7	5	6	4	25	4	7	6	3	14	11	6	15	0	7	4	3	2	1	2	2	3	3	2	24	1	0
		NBt	6	5	4	2	22	3	4	4	2	12	11	5	10	1	6	4	4	0	0	2	2	2	2	1	21	0	0
Flowering for Bt Cowpea started on the 15th of April 2022, all plants flowered the same day and in a sporadic manner: also attracted the influx of insect that facilitated pollination activities
4	1	Bt	14	10	14	7	28	6	9	8	8	19	17	10	20	3	11	11	7	3	4	5	5	4	5	2	57	3	0
15		NBt	8	6	7	5	25	3	5	5	6	13	11	6	13	1	7	6	3	1	1	2	2	1	2	0	52	1	0
Apr	2	Bt	13	11	12	8	29	5	11	8	9	17	19	9	17	5	11	6	5	4	6	6	5	6	7	3	51	3	0
		NBt	8	5	7	5	22	2	6	6	5	13	12	6	12	2	8	3	2	3	3	3	2	3	4	1	45	1	0
	3	Bt	15	7	9	7	28	6	9	9	5	18	15	8	17	2	11	9	7	3	2	3	4	6	5	4	58	3	0
		NBt	8	6	5	4	23	4	6	5	3	13	12	6	11	1	7	5	3	1	1	1	2	4	2	2	22	1	0
5	1	Bt	17	13	17	9	30	9	11	12	14	21	19	12	23	5	14	13	10	5	5	6	7	7	8	4	63	5	3
		NBt	9	5	3	4	7	5	5	7	4	13	11	5	14	2	7	5	6	1	2	3	2	3	2	2	50	1	2
	2	Bt	15	13	15	10	32	9	13	11	12	19	22	11	22	7	14	8	7	6	8	7	7	7	9	4	56	5	4
22		NBt	6	5	4	3	21	2	5	4	3	7	11	6	13	1	7	6	4	2	1	2	1	1	2	2	39	1	1
Apr	3	Bt	16	12	13	11	32	9	10	12	7	20	17	11	21	4	14	14	13	7	6	9	8	8	10	7	60	7	2
		NBt	7	9	6	4	25	3	5	7	4	11	13	7	13	0	8	6	5	2	1	2	3	2	3	4	22	1	3
6	1	Bt	18	15	17	10	29	10	10	13	15	23	20	14	24	7	13	12	12	7	6	8	9	10	9	7	67	7	5
29		NBt	11	7	5	7	11	5	6	7	7	16	15	9	14	3	7	8	7	3	4	3	4	4	5	3	56	3	3
Apr	2	Bt	16	13	17	13	33	10	12	15	14	24	24	12	22	9	15	10	9	7	10	11	9	8	10	7	57	7	4
		NBt	9	6	5	5	23	3	7	6	5	9	14	5	11	3	5	6	4	3	4	3	3	4	3	3	41	2	2
	3	Bt	18	13	17	13	33	11	12	12	8	22	18	13	23	6	16	15	14	9	8	13	9	9	13	11	62	8	4
		NBt	8	10	7	5	27	5	4	6	6	15	11	8	15	2	9	7	4	3	2	3	4	4	5	2	27	3	2
Flowering for NBt started on the 1st May in a disordered and scanty manner with three plant stand
7	1	Bt	22	17	19	12	33	11	13	14	17	24	24	15	26	8	14	15	14	10	7	9	11	11	10	9	69	8	5
		NBt	15	9	6	9	13	7	9	11	8	18	16	8	15	5	8	10	9	5	6	5	5	3	7	4	55	5	4
	2	Bt	17	15	16	14	35	13	13	16	17	25	26	15	23	11	17	12	10	10	12	13	12	9	12	9	59	9	5
6		NBt	9	7	8	7	28	6	8	8	7	10	15	7	13	5	7	7	5	5	6	5	6	5	4	6	46	4	5
May	3	Bt	20	15	20	16	34	16	15	12	9	25	19	15	24	7	17	17	17	12	10	15	11	12	15	11	65	10	6
		NBt	10	12	9	8	29	7	5	7	9	17	12	9	17	3	10	8	6	5	4	4	6	5	6	4	34	5	3
8	1	Bt	22	18	19	11	35	13	13	13	19	23	26	15	26	10	15	17	15	12	9	10	12	12	9	10	72	10	4
		NBt	12	10	8	7	14	9	10	12	9	19	15	10	15	6	10	11	9	7	4	6	7	5	6	5	60	7	5
13	2	Bt	15	17	17	15	33	15	15	19	18	22	27	14	25	10	16	14	11	11	10	14	15	11	11	12	54	7	6
May		NBt	7	8	10	8	25	7	10	9	10	11	13	9	14	7	6	7	7	7	8	6	7	8	5	8	48	5	3
	3	Bt	22	17	18	18	37	19	16	14	20	26	22	16	25	8	20	18	18	13	12	16	13	12	17	13	67	11	5
		NBt	11	13	10	10	28	10	8	9	10	16	13	11	18	5	12	9	9	7	7	6	8	4	7	7	36	4	2
9	1	Bt	25	20	23	12	37	15	17	14	20	25	28	18	27	13	16	17	16	14	11	12	14	13	13	11	73	11	6
20		NBt	14	11	10	7	13	11	12	11	9	20	16	11	14	8	9	11	10	8	5	8	8	7	7	7	59	7	3
May	2	Bt	14	19	19	16	36	17	14	19	19	22	30	15	25	12	18	14	13	11	13	17	18	14	13	13	56	8	6
		NBt	9	9	12	10	27	10	11	10	11	12	14	10	16	9	9	7	7	9	9	7	9	9	6	7	49	6	4
	3	Bt	25	19	19	21	35	22	17	13	22	27	26	16	28	9	21	18	18	15	12	17	15	12	18	14	63	9	7
		NBt	10	12	11	11	27	11	9	10	9	15	16	11	19	6	11	12	10	9	8	9	9	6	8	9	34	6	5
10	1	Bt	26	19	24	14	39	16	19	15	22	27	29	17	28	15	19	16	17	15	13	13	15	16	15	12	74	13	4
27
May
		NBt	15	13	11	6	12	12	13	9	12	20	17	10	15	9	10	10	12	9	7	8	9	9	8	6	62	6	3
	2	Bt	15	18	21	17	37	16	15	22	20	21	33	16	26	14	19	15	14	13	12	17	18	15	18	14	62	9	5
		NBt	10	9	14	11	25	11	12	11	10	12	15	9	17	9	10	9	10	8	10	8	10	10	9	8	52	7	6
	3	Bt	23	19	18	22	36	23	18	15	24	26	27	19	29	13	23	17	17	16	14	18	16	13	19	16	66	11	6
		NBt	9	10	12	13	26	13	10	12	11	17	15	12	18	9	13	13	9	6	9	11	10	7	9	11	39	4	3
11	1	Bt	27	21	25	16	37	17	22	16	21	29	33	15	25	17	21	17	17	15	14	17	16	17	18	13	77	14	7
		NBt	16	15	12	17	14	14	17	11	13	19	18	10	15	11	9	12	13	10	8	7	11	10	7	6	65	8	5
3	2	Bt	16	17	23	18	39	16	14	23	24	22	32	19	27	16	21	17	15	14	12	17	20	22	19	12	65	11	5
June		NBt	11	9	15	14	23	10	8	12	13	15	17	11	21	10	11	10	8	9	7	9	13	12	11	9	51	8	3
	3	Bt	26	20	21	23	37	24	20	16	26	25	28	21	33	15	22	16	19	15	12	19	18	15	22	20	67	13	7
		NBt	11	14	14	16	23	14	13	9	10	16	17	13	18	10	14	12	12	8	7	14	12	6	9	12	42	7	6
12	1	Bt	25	22	24	17	39	18	24	17	23	35	32	17	26	19	24	17	18	16	16	17	18	18	21	15	77	13	6
		NBt	12	15	9	10	16	13	15	12	14	22	17	9	13	12	10	13	15	9	10	8	12	13	8	7	66	8	3
10	2	Bt	22	18	23	20	42	16	16	24	25	23	34	20	26	17	23	20	18	15	14	18	22	24	21	13	67	11	7
June		NBt	13	11	16	13	27	12	9	11	15	15	19	11	22	12	11	12	9	10	8	10	14	11	14	9	55	6	4
	3	Bt	24	21	21	23	37	24	20	16	26	25	28	21	33	15	22	16	19	15	12	19	18	15	22	20	67	13	5
		NBt	11	12	15	17	24	16	12	14	12	14	18	12	20	11	16	11	12	9	5	12	10	7	9	10	47	6	6
Keys
1. Pirata piraticus (PP) (Spider)
2. Grasshopper spp (GS) (now identified as Conozoa hylena)
3. Graphoderus bilineatus (GB) (Beetle)
4. Chilocorus stigma (CS) (Lady bug)
5. Sarcophaga crassipalpis Macquart (SaC) (Flesh fly)
6. Alydus eurinus (AE) (Broad-headed Bug)
7. Zonecerus variegatus (ZV) (Grasshopper)
8. Eastern Lubber (EL) (Grasshopper)
9. Deudorix antalus (DA) (Butterfly)
10. Musca domestica (MD) (housefly)
11. Atta cephalostes (AC) (Leaf Cutting Ant)
12. Apis dorsata (AD) (Giant Honeybee)
13. Messor barbarous (MB) (Harvester Ant)
14. Scarabaeus satyrus (sacred Dung beetle) – Worshipped by the ancient Egyptians and believed to be sacred because it has no female but yet reproduce… read more about it
15. Odontoponera transversa (OT) (Ant)
16. Dysdercus cingulatus (Cotton bug) – peculiar only to farm 2 because it is close to the cotton farm. It means that pbr cowpea is safe to any environment where its s planted and since insects peculiar such environment will be able to easily adapt without any resistance. If pbr cowpea is planted in regions where for example, thermites are common, inhabited insects which is in this scenario is th…
17. Junonia oenone (JO) (butterfly)
18. Bombus terrestris (BT) (Bomble Bee)
19. Chrysomya megacephala (CM) (Oriental Laterine Fly)
20. Hypolycaena erylus (HE) (butterfly)
21. Conozoa carinata (CC) (ridged grasshopper)
22. Stenolophus lecontei (SL) (beetle)
23. Chorthippus biguttulus (CB) (grasshopper)
24. Carausius morosus (CaM) (Phasmatodea stick insect)
25. Camponotus cruentatus (CaC) (Ant)
26. Lilioceris merdigera (LM) (Beetle) – also called red lilybeetle, scarlet lily beetle, lily leaf beetle is a leaf beetle that eats the leaves, stem, buds, and flowers of lilies, fritillaries and other members of the Liliaceae family
27. Variegated fritillary (vf) (butterfly)… observed towards the last three weeks and more frequent after rain fall
